# Supplementary material for: Evaluation of Selected Plant Volatiles as Attractants for the Stick Tea Thrip Dendrothrips minowai in the Laboratory and Tea Plantation
Source: Insects. 2022 May 28;13(6):509. doi: 10.3390/insects13060509 (PMC9224518; doi:10.3390/insects13060509)
Supplement: Supplementary file 1 [file insects-13-00509-s001.zip › Supplementary-Table-S2.xlsx]

## Sheet: Table-S2
Table S2. Numbers (mean ± SEM) of female Dendrothrips minowai on traps baited with different compounds. Different letters in the same line indicate significant differences baited with different compounds (P < 0.05; n = 6), and same letters in the same line indicate no difference baited with different compounds (P > 0.05; n = 6).
Location	Date	No. of thrips on traps baited with different compounds
		Hexane (Control)	p-Anisaldehyde	Eugenol	Farnesene	3-Methyl butanal	(E)-β-Ocimene	(-)-α-Pinene	(+)-α-Pinene
Hangzhou	2020-08-30	24.00 ± 3.559	26.50 ± 5.965 ns	26.83 ± 5.757 ns	27.83 ± 4.220 ns	24.33 ± 3.204 ns	25.83 ± 2.317 ns	25.33 ± 7.652 ns	25.50 ± 2.429 ns
	2020-09-01	24.67 ± 4.853	189.00 ± 9.147 *	112.33 ± 7.867 *	95.17 ± 14.927 *	99.50 ± 14.694 *	25.67 ± 2.875 ns	26.67 ± 3.445 ns	26.33 ± 5.125 ns
	2020-09-03	26.33 ± 5.528	131.00 ± 11.930 *	106.17 ± 10.237 *	98.17 ± 23.090 *	97.17 ± 6.940 *	28.50 ± 6.221 ns	25.17 ± 2.994 ns	28.33 ± 4.457 ns
	2020-09-05	23.33 ± 3.815	116.83 ± 10.668 *	98.33 ± 10.750 *	91.17 ± 11.539 *	90.83 ± 4.446 *	26.83 ± 4.167 ns	25.50 ± 4.087 ns	28.83 ± 2.317 ns
Shaoxing	2021-08-31	59.83 ± 5.336	63.17 ± 4.180 ns	62.83 ± 5.640 ns	60.17 ± 5.145 ns	63.00 ± 4.546 ns	63.17 ± 3.387 ns	60.33 ± 3.543 ns	61.33 ± 3.771 ns
	2021-09-02	60.83 ± 4.488	329.67 ± 30.847 *	132.17 ± 23.871 *	65.33 ± 3.247 *	134.50 ± 15.575 *	65.33 ± 3.249 ns	62.00 ± 3.215 ns	64.50 ± 8.302 ns
	2021-09-04	59.50 ± 3.862	284.33 ± 39.453 *	120.50 ± 11.471 *	90.33 ± 11.700 *	128.33 ± 23.879 *	59.17 ± 4.981 ns	59.83 ± 4.450 ns	59.00 ± 3.512 ns
	2021-09-06	57.00 ± 2.582	212.17 ± 30.069 *	111.33 ± 16.650 *	86.00 ± 11.986 *	120.83 ± 32.091 *	59.17 ± 5.514 ns	58.67 ± 4.269 ns	57.17 ± 5.080 ns
Results based on single factor ANOVA followed by a one-tailed Dunnett’s test comparing each compound to the control for thrips. Comparisons significant at the 0.05 level are indicated by *; ns = not significant
